# Supplementary material for: Overabundance of Asaia and Serratia Bacteria Is Associated with Deltamethrin Insecticide Susceptibility in Anopheles coluzzii from Agboville, Côte d’Ivoire
Source: Microbiol Spectr. 2021 Oct 20;9(2):e00157-21. doi: 10.1128/Spectrum.00157-21 (PMC8528120; doi:10.1128/Spectrum.00157-21)
Supplement: SUPPLEMENTAL FILE 3 — Supplemental material. Download SPECTRUM00157-21_Supp_3_seq9.xlsx, XLSX file, 0.02 MB [file spectrum00157-21_supp_3_seq9.xlsx]

## Sheet: Table S3
Taxon	2d_con	2d_res	2d_sus	5d_con	5d_res	Mean
Serratia	0.0203787	11.79	56.4492	86.4823	70.8609	45.1206
Asaia	0.144195	3.15609	30.9265	3.91903	17.7093	11.171
Acinetobacter	8.83954	14.2551	1.96862	5.89069	3.27542	6.84587
[Enterobacteriaceae]	15.2407	15.1205	1.57484	0.0985829	0.993182	6.60556
Staphylococcus	8.29784	5.63003	1.40906	0.499288	0.958592	3.35896
Aeromonas	0.43612	0.59354	0.734064	0	0	0.352745
Streptococcus	2.31172	1.87763	0.71395	0.0756309	0.251967	1.04618
[Alphaproteobacteria]	6.9342	5.02263	0.611619	1.75615	2.48649	3.36222
Rothia	0.959318	0.329443	0.51235	0.037415	0.194842	0.406674
Veillonella	0.287324	0.277433	0.50771	0	0.0175225	0.217998
Microbacterium	4.52174	0.11075	0.459428	0	0	1.01838
Cutibacterium	1.19072	1.07654	0.379864	0.0837197	0.181151	0.582399
Haemophilus	1.05195	0.101735	0.355912	0	0	0.301919
Kocuria	2.85525	1.05024	0.316677	0.00585909	0.114656	0.868537
Micrococcus	3.19397	0.59546	0.287898	0.0356379	0.13928	0.850448
Enhydrobacter	1.29562	0.855415	0.218594	0.0423689	0.0577182	0.493943
[Chroococcidiopsaceae]	3.47787	2.1931	0.217676	0.0238095	0.0188623	1.18626
Lactobacillus	0.537699	0.519344	0.203482	0	0.0767589	0.267457
Corynebacterium 1	3.0834	1.55262	0.19327	0	0.180807	1.00202
Ochrobactrum	4.38494	3.93754	0.15883	0.10197	0.218017	1.76026
Granulicatella	0.0971944	0.139381	0.139161	0.0115548	0.0235362	0.0821655
Dermacoccus	0.0249836	0.0677371	0.129097	0	0	0.0443636
Lysinibacillus	2.64607	2.38847	0.128942	0.116996	0.258751	1.10785
Stenotrophomonas	2.42318	3.95229	0.126719	0.0895864	0.211381	1.36063
Finegoldia	0.583842	0.220446	0.0975166	0	0.0177377	0.183908
Carnobacterium	0.586798	1.11855	0.0903532	0.266149	0.284823	0.469335
[Corynebacteriaceae]	0.0159196	0.165835	0.07419	0.0169476	0	0.0545784
Aerococcus	0.535934	0.0600286	0.072542	0	0.00357654	0.134416
Sphingomonas	2.78835	1.40627	0.068899	0.0409811	0.055614	0.872023
Peptoniphilus	0.112903	0.567354	0.0660388	0	0.0301236	0.155284
Delftia	1.5196	1.3102	0.0607447	0.0548401	0.0564577	0.600367
Actinomyces	0.0494597	0.335577	0.0598307	0	0.0275627	0.0944861
Niabella	0	0.0131075	0.0556699	0	0	0.0137555
Allorhizobium-Neorhizobium-Pararhizobium-Rhizobium	0.361458	1.01735	0.051223	0	0.00908421	0.287823
Cloacibacterium	0.84925	0.157947	0.0478424	0.0195136	0.00775498	0.216462
Anaerococcus	0.2722	0.684506	0.0429543	0.0349296	0.0430376	0.215525
[Actinobacteria]	0.104825	0.248733	0.0406797	0	0	0.0788475
[Micrococcaceae]	0.337337	0.690742	0.0371509	0	0.0203825	0.217122
Brevibacterium	0	0.209284	0.0336381	0	0.00179057	0.0489425
Prevotella	0.0772956	0.0131981	0.0335483	0	0.00832917	0.0264742
Novispirillum	0.117767	0.00973994	0.0307512	0	0	0.0316516
Prevotella 6	0.0286172	0.320728	0.0272922	0	0	0.0753275
Anoxybacillus	0.272932	0.58885	0.0269866	0.18234	0.0773169	0.229685
Dechloromonas	0.404571	0.415086	0.0262889	0	0	0.169189
Hymenobacter	1.9959	0	0.0235942	0	0.0110442	0.406108
Sulfurovum	0.298816	0.191034	0.0223468	0	0.502998	0.203039
Gemella	0.00377042	0.0703172	0.0205737	0	0.0107561	0.0210835
Rhodococcus	0.570379	0.575428	0.0202753	0.0261345	0.0219351	0.24283
Herbaspirillum	0.18456	0.0802363	0.0184382	0	0	0.0566469
Chryseobacterium	0.444531	0.167295	0.0173727	0.00659072	0	0.127158
Neisseria	0.0845801	0.0141059	0.0162096	0	0.00911079	0.0248013
Lawsonella	0.0252503	0.0568489	0.0132668	0	0.0477076	0.0286147
Thermus	0.590907	0	0.0130458	0	0	0.12079
Bacillus	1.07982	0.602291	0.0111559	0	0.210626	0.380779
Fusobacterium	0.169762	0	0.0105986	0	0	0.0360722
Prevotella 7	0.0572344	0.115065	0.0105283	0	0.0173611	0.0400377
[Burkholderiaceae]	0.249274	0.15469	0.00982241	0	0	0.0827571
Paracoccus	0.377649	0.597173	0.00674295	0	0.0130761	0.198928
Brevundimonas	0.326614	0.128844	0.00303813	0	0.0176884	0.0952369
Enterococcus	0.504648	0.041974	0.00273432	0.0118793	0.00389449	0.113026
Dialister	0.0569964	0	0.00249378	0	0	0.011898
Acidiphilium	2.36929	0.604575	0.0024508	0	0	0.595264
[Rhodobacteraceae]	0.0810766	0.234345	0.0024305	0	0.0200642	0.0675832
Rubellimicrobium	0.234799	0.0509527	0.00202008	0.0265333	0	0.062861
Tepidimonas	0.100116	0.0794038	0.00187034	0.00770317	0.0244907	0.0427168
[Intrasporangiaceae]	0.188012	0.384902	0.00135973	0	0.012559	0.117367
Leucobacter	0.968382	2.9528	0	0	0	0.784236
Elizabethkingia	0	2.58787	0	0	0	0.517574
Ralstonia	0.0637003	1.1568	0	0	0	0.244101
Bradyrhizobium	0.33576	0.338393	0	0	0.0104889	0.136928
Iamia	0	0.191096	0	0	0	0.0382191
[Blastocatellaceae]	0	0.186539	0	0	0	0.0373079
Scytonema UTEX 2349	0	0.17179	0	0	0	0.034358
Proteus	0.0743892	0.171728	0	0	0	0.0492235
Candidatus Alysiosphaera	0	0.15623	0	0	0	0.0312461
TM7 phylum sp. canine oral taxon 237	0	0.143266	0	0	0	0.0286533
Burkholderia-Caballeronia-Paraburkholderia	0.106237	0.142866	0	0	0.0098204	0.0517846
Azospirillum	0	0.139554	0	0	0	0.0279108
Novosphingobium	0.0426883	0.130473	0	0.00659072	0.00683309	0.0373169
Escherichia-Shigella	0.414396	0.129535	0	0	0	0.108786
Providencia	0	0.126637	0	0	0	0.0253274
Arsenicicoccus	0	0.125066	0	0	0	0.0250132
Nocardioides	0.374948	0.112188	0	0	0	0.0974272
Gemmatimonas	0	0.103722	0	0	0	0.0207445
Porphyromonas	0.0969787	0.103253	0	0.0179741	0	0.0436412
[Gemmatimonadaceae]	0	0.0811981	0	0	0	0.0162396
Segetibacter	0	0.0806342	0	0	0	0.0161269
Cellulomonas	0	0.0739022	0	0	0	0.0147804
Pseudomonas	0.0418936	0.0680736	0	0	0	0.0219934
Brachybacterium	0.0100545	0.0645324	0	0	0	0.0149174
Qipengyuania	0	0.0563876	0	0	0	0.0112775
Pantoea	0	0.0388381	0	0	0.143248	0.0364172
Corynebacterium	0.086148	0.0357054	0	0.010269	0.0335753	0.0331396
Undibacterium	0.117112	0.0349762	0	0	0	0.0304176
Geminicoccus	0.728213	0	0	0	0	0.145643
Cellvibrio	0.582042	0	0	0	0	0.116408
[Frankiales]	0.404159	0	0	0	0	0.0808317
Deinococcus	0.381294	0	0	0	0	0.0762589
[Sphingomonadaceae]	0.290229	0	0	0	0	0.0580458
Flavisolibacter	0.26287	0	0	0	0	0.0525741
Truepera	0.219749	0	0	0	0	0.0439498
Moheibacter	0.175469	0	0	0	0	0.0350937
Actinobacillus	0.170484	0	0	0	0	0.0340968
Methylobacterium	0.144907	0	0	0	0	0.0289815
[WD2101 soil group]	0.0770842	0	0	0	0	0.0154168
Roseomonas	0.0712191	0	0	0	0	0.0142438
Sulfuricurvum	0.0707998	0	0	0	0	0.01416
Demequina	0.0695434	0	0	0	0	0.0139087
[Microbacteriaceae]	0.066839	0	0	0	0	0.0133678
uncultured bacterium	0.065354	0	0	0	0	0.0130708
Alkanindiges	0.0651329	0	0	0	0	0.0130266
[Subgroup 6]	0.0552995	0	0	0	0	0.0110599
Methylotenera	0.0515291	0	0	0	0	0.0103058
Actinotalea	0.0460829	0	0	0	0	0.00921659
