# Supplementary material for: Overabundance of Asaia and Serratia Bacteria Is Associated with Deltamethrin Insecticide Susceptibility in Anopheles coluzzii from Agboville, Côte d’Ivoire
Source: Microbiol Spectr. 2021 Oct 20;9(2):e00157-21. doi: 10.1128/Spectrum.00157-21 (PMC8528120; doi:10.1128/Spectrum.00157-21)
Supplement: SUPPLEMENTAL FILE 4 — Supplemental material. Download SPECTRUM00157-21_Supp_4_seq10.xlsx, XLSX file, 0.01 MB [file spectrum00157-21_supp_4_seq10.xlsx]

## Sheet: Table S4
Rarefied data
Group 1	Group 2	Sample size*	Permutations	pseudo-F	p-value	q-value
control	resistant	28	999	1.43056	0.054	0.054
control	susceptible	38	999	37.453	0.001	0.0015
resistant	susceptible	40	999	25.028	0.001	0.0015
Non-rarefied data
Group 1	Group 2	Sample size	Permutations	pseudo-F	p-value	q-value
control	resistant	31	999	1.15824	0.222	0.222
control	susceptible	43	999	28.1587	0.001	0.0015
resistant	susceptible	46	999	19.4419	0.001	0.0015
*samples which do not reach rarefaction depth are excluded from analysis
